# Supplementary material for: Raising rare disease awareness using red flags, role play simulation and patient educators: results of a novel educational workshop on Raynaud phenomenon and systemic sclerosis
Source: Orphanet J Rare Dis. 2020 Jun 23;15:159. doi: 10.1186/s13023-020-01439-z (PMC7310378; doi:10.1186/s13023-020-01439-z)
Supplement: Supplementary file 1 — Additional file 1. [file 13023_2020_1439_MOESM1_ESM.zip]

Archive with 2 entries (2 files):
- Supplemental File 1 EN.pdf
- Supplemental File 1 FR.pdf
